# Supplementary material for: Preparation and Adsorption Performance Study of Graphene Quantum Dots@ZIF-8 Composites for Highly Efficient Removal of Volatile Organic Compounds
Source: Nanomaterials (Basel). 2022 Nov 14;12(22):4008. doi: 10.3390/nano12224008 (PMC9695402; doi:10.3390/nano12224008)
Supplement: Supplementary file 1 [file nanomaterials-12-04008-s001.zip]

Archive with 1 entries (1 files):
- nanomaterials-2010298-supplementary.pdf
